# Supplementary material for: Intratumoral C3ar/C5ar1 Antagonists Imbedded in an In Situ Forming Implant Can Robustly Suppress Solid Tumors
Source: Cells. 2026 May 25;15(11):971. doi: 10.3390/cells15110971 (PMC13256460; doi:10.3390/cells15110971)
Supplement: Supplementary file 1 [file cells-15-00971-s001.zip]

Archive with 1 entries (1 files):
- cells-4055677-supplementary.pdf
